# Supplementary material for: Nahuatlea: a new genus of compositae (Gochnatieae) from North America
Source: PhytoKeys. 2017 Dec 18;(91):105–24. doi: 10.3897/phytokeys.91.21340 (PMC5769713; doi:10.3897/phytokeys.91.21340)
Supplement: XML Treatment for Nahuatlea [file phytokeys.91.21340-treatment1.xml]

<!DOCTYPE tp:taxon-treatment
  PUBLIC "-//TaxonX//DTD Taxonomic Treatment Publishing DTD v0 20100105//EN" "tax-treatment-NSO.dtd">
<tp:taxon-treatment xmlns:tp="http://www.plazi.org/taxpub"><tp:treatment-meta><kwd-group><label>Taxon classification</label><kwd><named-content xmlns:xlink="http://www.w3.org/1999/xlink" content-type="kingdom">Plantae</named-content></kwd><kwd><named-content xmlns:xlink="http://www.w3.org/1999/xlink" content-type="order">Asterales</named-content></kwd><kwd><named-content xmlns:xlink="http://www.w3.org/1999/xlink" content-type="family">Compositae</named-content></kwd></kwd-group><mixed-citation publication-type="journal"><person-group><name><surname>Funk</surname><given-names>Vicki A.</given-names></name><name><surname>Sancho</surname><given-names>Gisela</given-names></name><name><surname>Roque</surname><given-names>Nádia</given-names></name></person-group><article-title>
          <italic><tp:taxon-name><tp:taxon-name-part taxon-name-part-type="genus" reg="Nahuatlea">Nahuatlea</tp:taxon-name-part></tp:taxon-name></italic>: a new genus of <tp:taxon-name><tp:taxon-name-part taxon-name-part-type="family">compositae</tp:taxon-name-part></tp:taxon-name> (<tp:taxon-name><tp:taxon-name-part taxon-name-part-type="tribe">Gochnatieae</tp:taxon-name-part></tp:taxon-name>) from North America</article-title><source>PhytoKeys</source><day>18</day><month>12</month><year>2017</year><volume>2017</volume><issue>91</issue><fpage>105</fpage><lpage>124</lpage><pub-id pub-id-type="doi">10.3897/phytokeys.91.21340</pub-id></mixed-citation></tp:treatment-meta><tp:nomenclature><tp:taxon-name>
            <tp:taxon-name-part taxon-name-part-type="genus" reg="Nahuatlea">Nahuatlea</tp:taxon-name-part>
            <object-id xmlns:xlink="http://www.w3.org/1999/xlink" content-type="ipni" xlink:type="simple">urn:lsid:ipni.org:names:60475585-2</object-id>
          </tp:taxon-name><tp:taxon-authority>V. A.Funk</tp:taxon-authority></tp:nomenclature><tp:treatment-sec sec-type="description" id="SECID0ECOAE"><title>Description.</title><p>
            <italic>Shrubs</italic> or trees, monoecious. <italic>Leaves</italic> sessile or with a short petiole of no more than 5 mm long, alternate, chartaceous or coriaceous, entire, margins revolute, usually discolorous (silvery or cinereous-tomentose beneath), clustered near the ends of the branches especially late in the flowering cycle. Heads arranged in clusters, rarely solitary, most branches with an apical cluster; sessile or short-pedunculate, peduncles commonly densely scaly-bracted resembling the lowermost involucral bracts, homogamous (flowers bisexual), discoid; involucre obconic (turbinate) or campanulate, shorter than the flowers; phyllaries imbricate, 4–10 seriate, graduate, coriaceous or subcoriaceous. <italic>Flowers</italic> with corollas homomorphic, white or yellow, actinomorphic, deeply 5-lobed, lobes equal or shorter than the tube, revolute; anthers calcarate, caudate, anther apical appendages apiculate, tails 1–3 mm long, entire or fimbrillate; styles rounded at apex, glabrous, style branches concave. <italic>Achenes</italic> 5-ribbed sericeous, cuneate-cylindrical, carpopodium conspicuous. <italic>Pappus</italic> of scabrid bristles, uni- or biseriate, graduated (varying in length) and equally wide throughout or rarely flattened at the tips, ca 1 cm long. [7 species]</p></tp:treatment-sec><tp:treatment-sec sec-type="remarks" id="SECID0ESOAE"><title>Remarks.</title><p>
            <italic><tp:taxon-name><tp:taxon-name-part taxon-name-part-type="genus" reg="Nahuatlea">Nahuatlea</tp:taxon-name-part></tp:taxon-name></italic>, with some exceptions, is characterized by a combination of characters: short leafy branchlets, entire and revolute blade margins, clusters of sessile or short-pedunculate heads at or near the tips of branches; densely scaly-bracted peduncles (when present); and a pappus that is biseriate, graduated, and equally wide throughout. Most of the exceptions are found in the recently described <italic><tp:taxon-name><tp:taxon-name-part taxon-name-part-type="genus" reg="Gochnatia">Gochnatia</tp:taxon-name-part> <tp:taxon-name-part taxon-name-part-type="species" reg="hiriartiana">hiriartiana</tp:taxon-name-part></tp:taxon-name></italic> (Medrano, Villasenor &amp; Medina, 2004) which has solitary heads, and a uniseriate pappus with bristles that are flattened at the tips. However, recently produced sequence data including those of <italic><tp:taxon-name><tp:taxon-name-part taxon-name-part-type="genus" reg="Gochnatia">G.</tp:taxon-name-part> <tp:taxon-name-part taxon-name-part-type="species" reg="hiriartiana">hiriartiana</tp:taxon-name-part></tp:taxon-name></italic> support <italic><tp:taxon-name><tp:taxon-name-part taxon-name-part-type="genus" reg="Nahuatlea">Nahuatlea</tp:taxon-name-part></tp:taxon-name></italic> as monophyletic (Funk, unpublished).</p><!--PageBreak--><!--PageBreak--></tp:treatment-sec><tp:treatment-sec sec-type="etymology" id="SECID0E5PAE"><title>Etymology.</title><p>The genus name was selected to honor the indigenous people of eastern central Mexico by naming it after their language. The name is derived from <italic><tp:taxon-name><tp:taxon-name-part taxon-name-part-type="genus" reg="Nahuatl">Nahuatl</tp:taxon-name-part></tp:taxon-name></italic>, a language of the <italic>Nahuan</italic> branch of the Uto-Aztecan language family (known informally as Aztec). It is spoken by an estimated 1.5 million people, most of whom live in Central Mexico. <italic><tp:taxon-name><tp:taxon-name-part taxon-name-part-type="genus" reg="Nahuatl">Nahuatl</tp:taxon-name-part></tp:taxon-name></italic> has been spoken in Central Mexico since at least the 7th century AD and it was the language of the Aztecs who dominated what is now central Mexico during the Late Postclassic period of Mesoamerican history. Today the <italic><tp:taxon-name><tp:taxon-name-part taxon-name-part-type="genus" reg="Nahuatl">Nahuatl</tp:taxon-name-part></tp:taxon-name></italic> language is spoken in the Mexican states of Durango, Guerrero, Hidalgo, Mexico, Michoacan, Morelos, Oaxaca, Puebla, Tlaxcala, and Veracruz. The distribution of the new genus, <italic><tp:taxon-name><tp:taxon-name-part taxon-name-part-type="genus" reg="Nahuatlea">Nahuatlea</tp:taxon-name-part></tp:taxon-name></italic>, in central Mexico has substantial overlap with the area so it is appropriate to use it for the name of the new genus (<ext-link xmlns:xlink="http://www.w3.org/1999/xlink" xlink:type="simple" ext-link-type="uri" xlink:href="http://en.wikipedia.org/wiki/Nahuatl">http://en.wikipedia.org/wiki/Nahuatl</ext-link>).</p><sec sec-type="Key to species of Nahuatlea" id="SECID0EHRAE"><title>Key to species of <italic><tp:taxon-name><tp:taxon-name-part taxon-name-part-type="genus" reg="Nahuatlea">Nahuatlea</tp:taxon-name-part></tp:taxon-name></italic></title><table-wrap content-type="key" position="anchor" orientation="portrait"><table id="TID0EXMAC" rules="all"><tbody><tr><td rowspan="1" colspan="1">1</td><td rowspan="1" colspan="1">Involucre campanulate or broadly obconic, bracts wooly tomentose or puberulous abaxially; corollas yellow</td><td rowspan="1" colspan="1">
                      <bold>2</bold>
                    </td></tr><tr><td rowspan="1" colspan="1">–</td><td rowspan="1" colspan="1">Involucre narrowly cylindrical or narrowly obconic, bracts glabrous (may be ciliolate); corollas white or yellow (the latter only in <italic><tp:taxon-name><tp:taxon-name-part taxon-name-part-type="genus" reg="Nahuatlea">N.</tp:taxon-name-part> <tp:taxon-name-part taxon-name-part-type="species" reg="arborescens">arborescens</tp:taxon-name-part></tp:taxon-name></italic>)</td><td rowspan="1" colspan="1">
                      <bold>4</bold>
                    </td></tr><tr><td rowspan="1" colspan="1">2</td><td rowspan="1" colspan="1">Heads with 200–230 flowers; involucre 25–35(–40) mm in diameter; corolla 13–22 mm long</td><td rowspan="1" colspan="1">
                      <bold><italic><tp:taxon-name><tp:taxon-name-part taxon-name-part-type="genus" reg="Nahuatlea">N.</tp:taxon-name-part> <tp:taxon-name-part taxon-name-part-type="species" reg="hiriartiana">hiriartiana</tp:taxon-name-part></tp:taxon-name></italic></bold>
                    </td></tr><tr><td rowspan="1" colspan="1">–</td><td rowspan="1" colspan="1">Heads with 12–50 flowers; involucre 5–12 mm in diameter; corolla 8–12 mm long</td><td rowspan="1" colspan="1">
                      <bold>3</bold>
                    </td></tr><tr><td rowspan="1" colspan="1">3</td><td rowspan="1" colspan="1">Leaves 5–10 × 4–6.5 cm; involucre 10–12 mm wide; heads with ca. 50 flowers; 3–5 heads per cluster; pappus 9 mm long, bristles uni-seriate ; shrub or small tree 2.5–4.5 meters</td><td rowspan="1" colspan="1">
                      <bold><italic><tp:taxon-name><tp:taxon-name-part taxon-name-part-type="genus" reg="Nahuatlea">N.</tp:taxon-name-part> <tp:taxon-name-part taxon-name-part-type="species" reg="magna">magna</tp:taxon-name-part></tp:taxon-name></italic></bold>
                    </td></tr><tr><td rowspan="1" colspan="1">–</td><td rowspan="1" colspan="1">Leaves 1.8–3.0 × 0.5–1.4 cm; involucre 5–6 mm wide; heads with 12–18 flowers; 10–15 heads per cluster; pappus 7.5 mm long, bi-seriate; shrub (no size given)</td><td rowspan="1" colspan="1">
                      <bold><italic><tp:taxon-name><tp:taxon-name-part taxon-name-part-type="genus" reg="Nahuatlea">N.</tp:taxon-name-part> <tp:taxon-name-part taxon-name-part-type="species" reg="purpusii">purpusii</tp:taxon-name-part></tp:taxon-name></italic></bold>
                    </td></tr><tr><td rowspan="1" colspan="1">4</td><td rowspan="1" colspan="1">Leaves glabrescent abaxially; involucral bracts in 8–10 series; heads 6–8 mm wide; 13–20 flowers per head, corollas yellowish, 12 mm long; trees of 3–8 m, trunks 20–30 cm in diameter</td><td rowspan="1" colspan="1">
                      <bold><italic><tp:taxon-name><tp:taxon-name-part taxon-name-part-type="genus" reg="Nahuatlea">N.</tp:taxon-name-part> <tp:taxon-name-part taxon-name-part-type="species" reg="arborescens">arborescens</tp:taxon-name-part></tp:taxon-name></italic></bold>
                    </td></tr><tr><td rowspan="1" colspan="1">–</td><td rowspan="1" colspan="1">Leaves tomentose abaxially; involucral bracts in 3–7 series (bracts on peduncle not included); heads ca. 3 mm wide; (3–)5–7 flowers per head, corollas white, 5–12 mm long; shrubs or small trees of 1–7 m, stems less than 10 cm in diameter</td><td rowspan="1" colspan="1">
                      <bold>5</bold>
                    </td></tr><tr><td rowspan="1" colspan="1">5</td><td rowspan="1" colspan="1">Leaves 4–8 mm × 3–5 mm, broadly ovate; leaves at the glomerule shorter than the heads; involucral bracts usually glabrous</td><td rowspan="1" colspan="1">
                      <bold><italic><tp:taxon-name><tp:taxon-name-part taxon-name-part-type="genus" reg="Nahuatlea">N.</tp:taxon-name-part> <tp:taxon-name-part taxon-name-part-type="species" reg="obtusata">obtusata</tp:taxon-name-part></tp:taxon-name></italic></bold>
                    </td></tr><tr><td rowspan="1" colspan="1">–</td><td rowspan="1" colspan="1">Leaves 25–50 mm × 15–20 mm, oblong-lanceolate; leaves at the glomerule longer than the heads; involucral bracts ciliolate or ciliolate-tomentose on the margins</td><td rowspan="1" colspan="1">
                      <bold>6</bold>
                    </td></tr><!--PageBreak--><tr><td rowspan="1" colspan="1">6</td><td rowspan="1" colspan="1">Involucral bracts in 5–7 series; corollas 8.5–9 mm long; anther tails entire; involucre 6–8 mm tall; shrub; blade oblong-lanceolate, apex acute, tomentose below</td><td rowspan="1" colspan="1">
                      <bold><italic><tp:taxon-name><tp:taxon-name-part taxon-name-part-type="genus" reg="Nahuatlea">N.</tp:taxon-name-part> <tp:taxon-name-part taxon-name-part-type="species" reg="smithii">smithii</tp:taxon-name-part></tp:taxon-name></italic></bold>
                    </td></tr><tr><td rowspan="1" colspan="1">–</td><td rowspan="1" colspan="1">Involucral bracts in 3–5 series; corollas 7–12 mm long; anther tails fimbrillate; involucre 4–7 mm tall; shrub to small tree; blade narrowly elliptic, apex rounded, mucronate, whitish-tomentose below</td><td rowspan="1" colspan="1">
                      <bold><italic><tp:taxon-name><tp:taxon-name-part taxon-name-part-type="genus" reg="Nahuatlea">N.</tp:taxon-name-part> <tp:taxon-name-part taxon-name-part-type="species" reg="hypoleuca">hypoleuca</tp:taxon-name-part></tp:taxon-name></italic></bold>
                    </td></tr></tbody></table></table-wrap></sec></tp:treatment-sec></tp:taxon-treatment>
