# Supplementary material for: Nahuatlea: a new genus of compositae (Gochnatieae) from North America
Source: PhytoKeys. 2017 Dec 18;(91):105–24. doi: 10.3897/phytokeys.91.21340 (PMC5769713; doi:10.3897/phytokeys.91.21340)
Supplement: XML Treatment for Nahuatlea hiriartiana [file phytokeys.91.21340-treatment2.xml]

<!DOCTYPE tp:taxon-treatment
  PUBLIC "-//TaxonX//DTD Taxonomic Treatment Publishing DTD v0 20100105//EN" "tax-treatment-NSO.dtd">
<tp:taxon-treatment xmlns:tp="http://www.plazi.org/taxpub"><tp:treatment-meta><kwd-group><label>Taxon classification</label><kwd><named-content xmlns:xlink="http://www.w3.org/1999/xlink" content-type="kingdom">Plantae</named-content></kwd><kwd><named-content xmlns:xlink="http://www.w3.org/1999/xlink" content-type="order">Asterales</named-content></kwd><kwd><named-content xmlns:xlink="http://www.w3.org/1999/xlink" content-type="family">Compositae</named-content></kwd></kwd-group><mixed-citation publication-type="journal"><person-group><name><surname>Funk</surname><given-names>Vicki A.</given-names></name><name><surname>Sancho</surname><given-names>Gisela</given-names></name><name><surname>Roque</surname><given-names>Nádia</given-names></name></person-group><article-title>
          <italic><tp:taxon-name><tp:taxon-name-part taxon-name-part-type="genus" reg="Nahuatlea">Nahuatlea</tp:taxon-name-part></tp:taxon-name></italic>: a new genus of <tp:taxon-name><tp:taxon-name-part taxon-name-part-type="family">compositae</tp:taxon-name-part></tp:taxon-name> (<tp:taxon-name><tp:taxon-name-part taxon-name-part-type="tribe">Gochnatieae</tp:taxon-name-part></tp:taxon-name>) from North America</article-title><source>PhytoKeys</source><day>18</day><month>12</month><year>2017</year><volume>2017</volume><issue>91</issue><fpage>105</fpage><lpage>124</lpage><pub-id pub-id-type="doi">10.3897/phytokeys.91.21340</pub-id></mixed-citation></tp:treatment-meta><tp:nomenclature><label>1.</label><tp:taxon-name>
            <tp:taxon-name-part taxon-name-part-type="genus" reg="Nahuatlea">Nahuatlea</tp:taxon-name-part>
            <tp:taxon-name-part taxon-name-part-type="species" reg="hiriartiana">hiriartiana</tp:taxon-name-part>
            <object-id xmlns:xlink="http://www.w3.org/1999/xlink" content-type="ipni" xlink:type="simple">urn:lsid:ipni.org:names:60475586-2</object-id>
          </tp:taxon-name><tp:taxon-authority>(Medrano, Villaseñor &amp; Medina) V.A.Funk</tp:taxon-authority><tp:taxon-status xmlns:xlink="http://www.w3.org/1999/xlink" xlink:type="simple">comb. nov.</tp:taxon-status><xref ref-type="fig" rid="F4">Fig. 4</xref><tp:nomenclature-citation-list><tp:nomenclature-citation><tp:taxon-name>
                <tp:taxon-name-part taxon-name-part-type="genus" reg="Gochnatia">Gochnatia</tp:taxon-name-part> <tp:taxon-name-part taxon-name-part-type="species" reg="hiriartiana">hiriartiana</tp:taxon-name-part></tp:taxon-name><comment>Medrano, Villasenor &amp; Medina. Novon 14: 435–436. 2004.</comment></tp:nomenclature-citation></tp:nomenclature-citation-list></tp:nomenclature><tp:treatment-sec sec-type="material" id="SECID0ES2AE"><title>Type.</title><p>Mexico. Hidalgo: Municipio Meztitlán, 3 km al E de Milpa Grande, barranca sobre el Río Amajac, 19 Sep 1996, <italic>F. González-Medrano, G.G. Hernández &amp; G. Rodriguez 17920</italic> (Holotype: MEXU 00316791; Isotypes, IEB 000177217, MO 3024215, TEX 00208274, XAL 0106702).</p></tp:treatment-sec><tp:treatment-sec sec-type="description" id="SECID0E12AE"><title>Description.</title><p>
            <italic>Shrub</italic> 1.0–1.5 m tall; <italic>leaves</italic> coriaceous, blades 1.0–3.5 × 1–2 cm, elliptic to slightly ovate, yellowish-tomentose below; heads sessile, solitary or in clusters of 2–3 at apex of branches, few clusters per plant; <italic>involucre</italic> campanulate, 15–20 mm tall × 25–35(–40) mm wide, bracts in 5–6 series, densely puberulous abaxially; <italic>flowers</italic> 200–230 per head; corollas light yellow, 13–22 mm long; <italic>anther</italic> base caudate, tails 2.0–2.5 mm long, entire; <italic>pappus</italic> ca. 1 cm long, bristles biseriate, broadening slightly at the apex.</p><fig id="F4" position="float" orientation="portrait"><label>Figure 4.</label><caption><p>Drawing of <italic><tp:taxon-name><tp:taxon-name-part taxon-name-part-type="genus" reg="Nahuatlea">Nahuatlea</tp:taxon-name-part> <tp:taxon-name-part taxon-name-part-type="species" reg="hiriartiana">hiriartiana</tp:taxon-name-part></tp:taxon-name></italic>. <bold>A</bold> Habit <bold>B</bold> Head <bold>C</bold> Flower with achene <bold>D</bold> Style <bold>E</bold> Apex of pappus bristles <bold>F</bold> Flower <bold>G</bold> Anthers <bold>H</bold> Anther apex <bold>I</bold> Anther tails. [Modified from <xref ref-type="bibr" rid="B9">González-Medrano et al. 2004</xref>.]</p></caption><graphic xmlns:xlink="http://www.w3.org/1999/xlink" xlink:href="phytokeys-91-105-g004.jpg" position="float" orientation="portrait" xlink:type="simple" id="oo_174647.jpg"/></fig></tp:treatment-sec><tp:treatment-sec sec-type="distribution" id="SECID0E14AE"><title>Distribution.</title><p>Mexico: only known from two collections both in Hidalgo.</p></tp:treatment-sec><ref-list><ref id="B9"><mixed-citation xmlns:xlink="http://www.w3.org/1999/xlink" xlink:type="simple">
          <person-group><name name-style="western"><surname>González-Medrano</surname><given-names>F</given-names></name><name name-style="western"><surname>Villaseñor</surname><given-names>JL</given-names></name><name name-style="western"><surname>Medina</surname><given-names>R</given-names></name></person-group> (<year>2004</year>) A New Species of <italic><tp:taxon-name><tp:taxon-name-part taxon-name-part-type="genus">Gochnatia</tp:taxon-name-part></tp:taxon-name></italic> (<tp:taxon-name><tp:taxon-name-part taxon-name-part-type="family">Asteraceae</tp:taxon-name-part></tp:taxon-name>: <tp:taxon-name><tp:taxon-name-part taxon-name-part-type="tribe">Mutisieae</tp:taxon-name-part></tp:taxon-name>) from the Desert Scrubland of the State of Hidalgo, Mexico. Novon 14(4): 434–436. <ext-link xlink:type="simple" ext-link-type="uri" xlink:href="http://www.jstor.org/stable/3393543">http://www.jstor.org/stable/3393543</ext-link></mixed-citation></ref></ref-list></tp:taxon-treatment>
