# Supplementary material for: Nahuatlea: a new genus of compositae (Gochnatieae) from North America
Source: PhytoKeys. 2017 Dec 18;(91):105–24. doi: 10.3897/phytokeys.91.21340 (PMC5769713; doi:10.3897/phytokeys.91.21340)
Supplement: XML Treatment for Nahuatlea magna [file phytokeys.91.21340-treatment3.xml]

<!DOCTYPE tp:taxon-treatment
  PUBLIC "-//TaxonX//DTD Taxonomic Treatment Publishing DTD v0 20100105//EN" "tax-treatment-NSO.dtd">
<tp:taxon-treatment xmlns:tp="http://www.plazi.org/taxpub"><tp:treatment-meta><kwd-group><label>Taxon classification</label><kwd><named-content xmlns:xlink="http://www.w3.org/1999/xlink" content-type="kingdom">Plantae</named-content></kwd><kwd><named-content xmlns:xlink="http://www.w3.org/1999/xlink" content-type="order">Asterales</named-content></kwd><kwd><named-content xmlns:xlink="http://www.w3.org/1999/xlink" content-type="family">Compositae</named-content></kwd></kwd-group><mixed-citation publication-type="journal"><person-group><name><surname>Funk</surname><given-names>Vicki A.</given-names></name><name><surname>Sancho</surname><given-names>Gisela</given-names></name><name><surname>Roque</surname><given-names>Nádia</given-names></name></person-group><article-title>
          <italic><tp:taxon-name><tp:taxon-name-part taxon-name-part-type="genus" reg="Nahuatlea">Nahuatlea</tp:taxon-name-part></tp:taxon-name></italic>: a new genus of <tp:taxon-name><tp:taxon-name-part taxon-name-part-type="family">compositae</tp:taxon-name-part></tp:taxon-name> (<tp:taxon-name><tp:taxon-name-part taxon-name-part-type="tribe">Gochnatieae</tp:taxon-name-part></tp:taxon-name>) from North America</article-title><source>PhytoKeys</source><day>18</day><month>12</month><year>2017</year><volume>2017</volume><issue>91</issue><fpage>105</fpage><lpage>124</lpage><pub-id pub-id-type="doi">10.3897/phytokeys.91.21340</pub-id></mixed-citation></tp:treatment-meta><tp:nomenclature><label>2.</label><tp:taxon-name>
            <tp:taxon-name-part taxon-name-part-type="genus" reg="Nahuatlea">Nahuatlea</tp:taxon-name-part>
            <tp:taxon-name-part taxon-name-part-type="species" reg="magna">magna</tp:taxon-name-part>
            <object-id xmlns:xlink="http://www.w3.org/1999/xlink" content-type="ipni" xlink:type="simple">urn:lsid:ipni.org:names:60475587-2</object-id>
          </tp:taxon-name><tp:taxon-authority>(M.C. Johnst. ex Cabrera) V.A.Funk</tp:taxon-authority><tp:taxon-status xmlns:xlink="http://www.w3.org/1999/xlink" xlink:type="simple">comb. nov.</tp:taxon-status><xref ref-type="fig" rid="F5">Fig. 5</xref><tp:nomenclature-citation-list><tp:nomenclature-citation><tp:taxon-name>
                <tp:taxon-name-part taxon-name-part-type="genus" reg="Gochnatia">Gochnatia</tp:taxon-name-part> <tp:taxon-name-part taxon-name-part-type="species" reg="magna">magna</tp:taxon-name-part></tp:taxon-name><comment>M.C. Johnson ex Cabrera, Revista Mus. La Plata, Secc. Bot., 12(66): 147–150. 1971.</comment></tp:nomenclature-citation></tp:nomenclature-citation-list></tp:nomenclature><tp:treatment-sec sec-type="material" id="SECID0E16AE"><title>Type.</title><p>Mexico. Tamaulipas: half a mile east of Nuevo Morelos, 25 Oct 1959, <italic>J. Graham &amp; M.C. Johnston 4485</italic> (Holotype: MEXU 01220108; Isotype: TEX 00374383).</p></tp:treatment-sec><tp:treatment-sec sec-type="description" id="SECID0EDAAG"><title>Description.</title><p>
            <italic>Shrub or small tree</italic> 2.5– 4.5 m tall; <italic>leaves</italic> chartaceous, blades 5–10 × 4.1–6.2 cm, widely elliptic, glabrescent adaxially, wooly abaxially; <italic>heads</italic> short pedunculate in clusters of 3–5 at the apex of branches, surrounded by leaves, few clusters per plant; <italic>involucre</italic> campanulate (especially at early flowering), 13–15 mm tall × 10–12 mm wide, bracts in 5–7 series, woolly adaxially; <italic>flowers</italic> ca. 50 per head; <italic>corollas</italic> yellow, 12 mm long; <italic>anther</italic> base caudate, tails ca. 1 mm long, entire; <italic>pappus</italic> ca. 9 mm long, bristles uniseriate, broadening, flattened, and somewhat darker at the apex.</p><fig id="F5" position="float" orientation="portrait"><label>Figure 5.</label><caption><p>Cabrera’s drawing of <italic><tp:taxon-name><tp:taxon-name-part taxon-name-part-type="genus" reg="Nahuatlea">Nahuatlea</tp:taxon-name-part> <tp:taxon-name-part taxon-name-part-type="species" reg="magna">magna</tp:taxon-name-part></tp:taxon-name></italic>. <bold>A</bold> Habit <bold>B</bold> Head <bold>C</bold> Flower <bold>D</bold> Style <bold>E</bold> Anther <bold>F</bold> Pubescence. [Modified from <xref ref-type="bibr" rid="B4">Cabrera 1971</xref>.]</p></caption><graphic xmlns:xlink="http://www.w3.org/1999/xlink" xlink:href="phytokeys-91-105-g005.jpg" position="float" orientation="portrait" xlink:type="simple" id="oo_174648.jpg"/></fig></tp:treatment-sec><tp:treatment-sec sec-type="distribution" id="SECID0EBCAG"><title>Distribution.</title><p>Mexico: Tamaulipas and San Luis Potosi.</p><!--PageBreak--></tp:treatment-sec><ref-list><ref id="B4"><mixed-citation xmlns:xlink="http://www.w3.org/1999/xlink" xlink:type="simple">
          <person-group><name name-style="western"><surname>Cabrera</surname><given-names>A</given-names></name></person-group> (<year>1971</year>) <article-title>Revisión del Genero <italic><tp:taxon-name><tp:taxon-name-part taxon-name-part-type="genus">Gochnatia</tp:taxon-name-part></tp:taxon-name></italic>.</article-title> <source>Revista del Museo de la Plata, Sección Botánica</source> <volume>12</volume>(<issue>66</issue>): <fpage>1</fpage>–<lpage>160</lpage>.</mixed-citation></ref></ref-list></tp:taxon-treatment>
