# Supplementary material for: Nahuatlea: a new genus of compositae (Gochnatieae) from North America
Source: PhytoKeys. 2017 Dec 18;(91):105–24. doi: 10.3897/phytokeys.91.21340 (PMC5769713; doi:10.3897/phytokeys.91.21340)
Supplement: XML Treatment for Nahuatlea purpusii [file phytokeys.91.21340-treatment4.xml]

<!DOCTYPE tp:taxon-treatment
  PUBLIC "-//TaxonX//DTD Taxonomic Treatment Publishing DTD v0 20100105//EN" "tax-treatment-NSO.dtd">
<tp:taxon-treatment xmlns:tp="http://www.plazi.org/taxpub"><tp:treatment-meta><kwd-group><label>Taxon classification</label><kwd><named-content xmlns:xlink="http://www.w3.org/1999/xlink" content-type="kingdom">Plantae</named-content></kwd><kwd><named-content xmlns:xlink="http://www.w3.org/1999/xlink" content-type="order">Asterales</named-content></kwd><kwd><named-content xmlns:xlink="http://www.w3.org/1999/xlink" content-type="family">Compositae</named-content></kwd></kwd-group><mixed-citation publication-type="journal"><person-group><name><surname>Funk</surname><given-names>Vicki A.</given-names></name><name><surname>Sancho</surname><given-names>Gisela</given-names></name><name><surname>Roque</surname><given-names>Nádia</given-names></name></person-group><article-title>
          <italic><tp:taxon-name><tp:taxon-name-part taxon-name-part-type="genus" reg="Nahuatlea">Nahuatlea</tp:taxon-name-part></tp:taxon-name></italic>: a new genus of <tp:taxon-name><tp:taxon-name-part taxon-name-part-type="family">compositae</tp:taxon-name-part></tp:taxon-name> (<tp:taxon-name><tp:taxon-name-part taxon-name-part-type="tribe">Gochnatieae</tp:taxon-name-part></tp:taxon-name>) from North America</article-title><source>PhytoKeys</source><day>18</day><month>12</month><year>2017</year><volume>2017</volume><issue>91</issue><fpage>105</fpage><lpage>124</lpage><pub-id pub-id-type="doi">10.3897/phytokeys.91.21340</pub-id></mixed-citation></tp:treatment-meta><tp:nomenclature><label>3.</label><tp:taxon-name>
            <tp:taxon-name-part taxon-name-part-type="genus" reg="Nahuatlea">Nahuatlea</tp:taxon-name-part>
            <tp:taxon-name-part taxon-name-part-type="species" reg="purpusii">purpusii</tp:taxon-name-part>
            <object-id xmlns:xlink="http://www.w3.org/1999/xlink" content-type="ipni" xlink:type="simple">urn:lsid:ipni.org:names:77174064-1</object-id>
          </tp:taxon-name><tp:taxon-authority>(T.S. Brandegee) V.A.Funk</tp:taxon-authority><tp:taxon-status xmlns:xlink="http://www.w3.org/1999/xlink" xlink:type="simple">comb. nov.</tp:taxon-status><xref ref-type="fig" rid="F6">Fig. 6</xref><!--PageBreak--><tp:nomenclature-citation-list><tp:nomenclature-citation><tp:taxon-name>
                <tp:taxon-name-part taxon-name-part-type="genus" reg="Gochnatia">Gochnatia</tp:taxon-name-part> <tp:taxon-name-part taxon-name-part-type="species" reg="purpusii">purpusii</tp:taxon-name-part></tp:taxon-name><comment>T.S. Brandegee, Zöe 5(11): 240. 1906.</comment></tp:nomenclature-citation></tp:nomenclature-citation-list></tp:nomenclature><tp:treatment-sec sec-type="material" id="SECID0EDEAG"><title>Type.</title><p>Mexico. Puebla: Tehuacan, 1800 m, June 1905, <italic>C.A. Purpus 1164</italic> (Holotype: UC 91904; Isotypes: BM 000947904, F 0050268, GH 00008382, NY 00169558, <!--PageBreak-->RSA 0001214). [Specimens at P (P00703338 &amp; P00703339) and E (E00413001) have the correct collecting number but incorrect dates and may or may not be type material; <xref ref-type="bibr" rid="B4">Cabrera (1971)</xref> cites isotypes at G, MO, and MEXU that are not found in JSTOR-GP. MO has confirmed that the specimen is not in their collection but there is no information on the others.</p></tp:treatment-sec><tp:treatment-sec sec-type="description" id="SECID0EREAG"><title>Description.</title><p>
            <italic>Shrub</italic> of unknown size (one isotype has what appears to be “5–6 m” written on the label); <italic>leaves</italic> coriaceous, petiole minute (1–2 mm), blade 1.8–3.0 × 0.5–1.4 cm, elliptical or slightly lanceolate or oblanceolate, glabrescent adaxially, white flocculent-tomentose abaxially; heads sessile, in few clusters of 8–15, clusters all at apex of branches; <italic>involucre</italic> campanulate (especially at early flowering), ca. 10 mm tall × 5–6 mm wide, bracts in 5–6 series, densely wooly abaxially; <italic>flowers</italic> 12–18 per head; corollas yellowish, ca. 8 mm long; <italic>anther</italic> base caudate, tails ca. 1 mm long, fimbrillate; <italic>pappus</italic> ca. 7.5 mm long, bi-seriate with slender bristles.</p><fig id="F6" position="float" orientation="portrait"><label>Figure 6.</label><caption><p>Cabrera’s drawing of <italic><tp:taxon-name><tp:taxon-name-part taxon-name-part-type="genus" reg="Nahuatlea">Nahuatlea</tp:taxon-name-part> <tp:taxon-name-part taxon-name-part-type="species" reg="purpusii">purpusii</tp:taxon-name-part></tp:taxon-name></italic>. <bold>A</bold> Habit <bold>B</bold> Head <bold>C</bold> Style <bold>D</bold> Achene with pappus <bold>E</bold> Anther <bold>F</bold> Style. [Modified from <xref ref-type="bibr" rid="B4">Cabrera 1971</xref>.]</p></caption><graphic xmlns:xlink="http://www.w3.org/1999/xlink" xlink:href="phytokeys-91-105-g006.jpg" position="float" orientation="portrait" xlink:type="simple" id="oo_174649.jpg"/></fig></tp:treatment-sec><tp:treatment-sec sec-type="remarks" id="SECID0ELGAG"><title>Remarks.</title><p>
            <xref ref-type="bibr" rid="B4">Cabrera (1971)</xref> and <xref ref-type="bibr" rid="B12">Jervis (1954)</xref> disagree somewhat on the size of the leaf blade: Cabrera lists it as 18–30 mm × 5–14 mm and Jervis has 2.0–2.5 cm × 0.5–1.0 cm. Our measurements, taken from the Holotype, fall within those given by Jervis, however, the isotypes may show the greater range given by Cabrera.</p></tp:treatment-sec><tp:treatment-sec sec-type="distribution" id="SECID0EZGAG"><title>Distribution.</title><p>Mexico: known only from four collections all from Puebla.</p></tp:treatment-sec><ref-list><ref id="B4"><mixed-citation xmlns:xlink="http://www.w3.org/1999/xlink" xlink:type="simple">
          <person-group><name name-style="western"><surname>Cabrera</surname><given-names>A</given-names></name></person-group> (<year>1971</year>) <article-title>Revisión del Genero <italic><tp:taxon-name><tp:taxon-name-part taxon-name-part-type="genus">Gochnatia</tp:taxon-name-part></tp:taxon-name></italic>.</article-title> <source>Revista del Museo de la Plata, Sección Botánica</source> <volume>12</volume>(<issue>66</issue>): <fpage>1</fpage>–<lpage>160</lpage>.</mixed-citation></ref><ref id="B12"><mixed-citation xmlns:xlink="http://www.w3.org/1999/xlink" xlink:type="simple">
          <person-group><name name-style="western"><surname>Jervis</surname><given-names>RN</given-names></name></person-group> (<year>1954</year>) A summary of the genus <italic><tp:taxon-name><tp:taxon-name-part taxon-name-part-type="genus">Gochnatia</tp:taxon-name-part></tp:taxon-name></italic> including a revision of the West Indian species which comprise the Section <tp:taxon-name><tp:taxon-name-part taxon-name-part-type="section">Anastraphioides</tp:taxon-name-part></tp:taxon-name>. University of Michigan: unpublished thesis.</mixed-citation></ref></ref-list></tp:taxon-treatment>
