# Supplementary material for: Nahuatlea: a new genus of compositae (Gochnatieae) from North America
Source: PhytoKeys. 2017 Dec 18;(91):105–24. doi: 10.3897/phytokeys.91.21340 (PMC5769713; doi:10.3897/phytokeys.91.21340)
Supplement: XML Treatment for Nahuatlea arborescens [file phytokeys.91.21340-treatment5.xml]

<!DOCTYPE tp:taxon-treatment
  PUBLIC "-//TaxonX//DTD Taxonomic Treatment Publishing DTD v0 20100105//EN" "tax-treatment-NSO.dtd">
<tp:taxon-treatment xmlns:tp="http://www.plazi.org/taxpub"><tp:treatment-meta><kwd-group><label>Taxon classification</label><kwd><named-content xmlns:xlink="http://www.w3.org/1999/xlink" content-type="kingdom">Plantae</named-content></kwd><kwd><named-content xmlns:xlink="http://www.w3.org/1999/xlink" content-type="order">Asterales</named-content></kwd><kwd><named-content xmlns:xlink="http://www.w3.org/1999/xlink" content-type="family">Compositae</named-content></kwd></kwd-group><mixed-citation publication-type="journal"><person-group><name><surname>Funk</surname><given-names>Vicki A.</given-names></name><name><surname>Sancho</surname><given-names>Gisela</given-names></name><name><surname>Roque</surname><given-names>Nádia</given-names></name></person-group><article-title>
          <italic><tp:taxon-name><tp:taxon-name-part taxon-name-part-type="genus" reg="Nahuatlea">Nahuatlea</tp:taxon-name-part></tp:taxon-name></italic>: a new genus of <tp:taxon-name><tp:taxon-name-part taxon-name-part-type="family">compositae</tp:taxon-name-part></tp:taxon-name> (<tp:taxon-name><tp:taxon-name-part taxon-name-part-type="tribe">Gochnatieae</tp:taxon-name-part></tp:taxon-name>) from North America</article-title><source>PhytoKeys</source><day>18</day><month>12</month><year>2017</year><volume>2017</volume><issue>91</issue><fpage>105</fpage><lpage>124</lpage><pub-id pub-id-type="doi">10.3897/phytokeys.91.21340</pub-id></mixed-citation></tp:treatment-meta><tp:nomenclature><label>4.</label><tp:taxon-name>
            <tp:taxon-name-part taxon-name-part-type="genus" reg="Nahuatlea">Nahuatlea</tp:taxon-name-part>
            <tp:taxon-name-part taxon-name-part-type="species" reg="arborescens">arborescens</tp:taxon-name-part>
            <object-id xmlns:xlink="http://www.w3.org/1999/xlink" content-type="ipni" xlink:type="simple">urn:lsid:ipni.org:names:77174065-1</object-id>
          </tp:taxon-name><tp:taxon-authority>(Brandegee) V.A.Funk</tp:taxon-authority><tp:taxon-status xmlns:xlink="http://www.w3.org/1999/xlink" xlink:type="simple">comb. nov.</tp:taxon-status><xref ref-type="fig" rid="F3">Fig. 3B</xref><tp:nomenclature-citation-list><tp:nomenclature-citation><tp:taxon-name>
                <tp:taxon-name-part taxon-name-part-type="genus" reg="Gochnatia">Gochnatia</tp:taxon-name-part> <tp:taxon-name-part taxon-name-part-type="species" reg="arborescens">arborescens</tp:taxon-name-part></tp:taxon-name><comment>Brandegee, Zoë 5(9): 163. 1903.</comment></tp:nomenclature-citation></tp:nomenclature-citation-list></tp:nomenclature><tp:treatment-sec sec-type="material" id="SECID0EZIAG"><title>Type.</title><p>Mexico. Baja California: Cañón de Santa María, El Juste, 1 Mar 1898, <italic>C.A. Purpus s.n.</italic> (Holotype: UC 91900; possible Isotypes: K 000502538; GH 00008379; US 00119526).</p></tp:treatment-sec><tp:treatment-sec sec-type="notes" id="SECID0EBJAG"><title>Note.</title><p>Determining what may or may not be type material is difficult; all proposed types are <italic>Purpus s.n.</italic> collections but there are different collection dates and locality information. The Holotype is one of two different collections mounted on the same sheet one of which is annotated as “n. sp.” and “type”. That specimen also has a hand-written note that says “The year doubtless 1901 <abbrev xmlns:xlink="http://www.w3.org/1999/xlink" xlink:title="Richterago + Moquiniastrum" id="ABBRID0EJJAG" xlink:type="simple">RM</abbrev>” indicating that the date on the sheet January-March 1898 is not correct. The information found on the three possible isotypes is nearly identical (Lower California, San Felipe, Cape Region Lower California, Jan-Mar 1901) but the information is different from the locality information on the Holotype. All of the “type material” specimens are the same species so there is little doubt that this is the correct name for this entity but someone more familiar with the work of Purpus (who seems to have confusing dates and numbers) and Brandegee will need to investigate this further to determine if the three listed specimens are actually isotypes.</p></tp:treatment-sec><tp:treatment-sec sec-type="description" id="SECID0ENJAG"><title>Description.</title><p>
            <italic>Tree</italic> 3–8 m tall, trunk 20–30 cm in diameter; <italic>leaves</italic> chartaceous, blades 3.5–6.5 cm × 2.5–4.5 cm, ovate to elliptic, cuneate or rounded at base, glabrescent on both faces; heads short-pedunculate, solitary or more usually in loose clusters of 2–20 at apex of branches, few clusters per plant; <italic>involucre</italic> cylindrical to narrowly ob<!--PageBreak-->conic depending on age, 10–15(20) mm tall × 6–8 mm wide at anthesis, bracts in 8–10 series, glabrous; <italic>flowers</italic> 13–20 per head; corollas yellowish, 12 mm long; <italic>anther</italic> base caudate, tails ca. 3 mm long, entire; <italic>pappus</italic> ca. 11 mm long, bristles slender, biseriate.</p></tp:treatment-sec><tp:treatment-sec sec-type="remarks" id="SECID0EBKAG"><title>Remarks.</title><p>
            <xref ref-type="bibr" rid="B4">Cabrera (1971)</xref> and <xref ref-type="bibr" rid="B12">Jervis (1954)</xref> disagree somewhat on the size of the leaf blade: Cabrera lists it as 35–65 mm × 25–45 mm and Jervis has 5 cm × 3–4 cm. Specimens available to us agree with the range given by Cabrera.</p></tp:treatment-sec><tp:treatment-sec sec-type="distribution" id="SECID0EPKAG"><title>Distribution.</title><p>Mexico: known only from Baja California Sur.</p></tp:treatment-sec><tp:treatment-sec><!--Section generated to contain objects referenced in tp:taxon-treatment.--><fig id="F3" position="float" orientation="portrait"><label>Figure 3.</label><caption><p>Images of four type specimens: <bold>A</bold> <italic><tp:taxon-name><tp:taxon-name-part taxon-name-part-type="genus" reg="Nahuatlea">Nahuatlea</tp:taxon-name-part> <tp:taxon-name-part taxon-name-part-type="species" reg="arborescens">arborescens</tp:taxon-name-part></tp:taxon-name></italic> (UC holotype) <bold>B</bold> <italic><tp:taxon-name><tp:taxon-name-part taxon-name-part-type="genus" reg="Nahuatlea">N.</tp:taxon-name-part> <tp:taxon-name-part taxon-name-part-type="species" reg="smithii">smithii</tp:taxon-name-part></tp:taxon-name></italic> (K lectotype) <bold>C</bold> <italic><tp:taxon-name><tp:taxon-name-part taxon-name-part-type="genus" reg="Nahuatlea">N.</tp:taxon-name-part> <tp:taxon-name-part taxon-name-part-type="species" reg="obtusata">obtusata</tp:taxon-name-part></tp:taxon-name></italic> (US holotype) <bold>D</bold> <italic><tp:taxon-name><tp:taxon-name-part taxon-name-part-type="genus" reg="Nahuatlea">N.</tp:taxon-name-part> <tp:taxon-name-part taxon-name-part-type="species" reg="hypoleuca">hypoleuca</tp:taxon-name-part></tp:taxon-name></italic> (G holotype). [Furnished by the respective herbaria.]</p></caption><graphic xmlns:xlink="http://www.w3.org/1999/xlink" xlink:href="phytokeys-91-105-g003.jpg" position="float" orientation="portrait" xlink:type="simple" id="oo_174646.jpg"/></fig></tp:treatment-sec><ref-list><ref id="B4"><mixed-citation xmlns:xlink="http://www.w3.org/1999/xlink" xlink:type="simple">
          <person-group><name name-style="western"><surname>Cabrera</surname><given-names>A</given-names></name></person-group> (<year>1971</year>) <article-title>Revisión del Genero <italic><tp:taxon-name><tp:taxon-name-part taxon-name-part-type="genus">Gochnatia</tp:taxon-name-part></tp:taxon-name></italic>.</article-title> <source>Revista del Museo de la Plata, Sección Botánica</source> <volume>12</volume>(<issue>66</issue>): <fpage>1</fpage>–<lpage>160</lpage>.</mixed-citation></ref><ref id="B12"><mixed-citation xmlns:xlink="http://www.w3.org/1999/xlink" xlink:type="simple">
          <person-group><name name-style="western"><surname>Jervis</surname><given-names>RN</given-names></name></person-group> (<year>1954</year>) A summary of the genus <italic><tp:taxon-name><tp:taxon-name-part taxon-name-part-type="genus">Gochnatia</tp:taxon-name-part></tp:taxon-name></italic> including a revision of the West Indian species which comprise the Section <tp:taxon-name><tp:taxon-name-part taxon-name-part-type="section">Anastraphioides</tp:taxon-name-part></tp:taxon-name>. University of Michigan: unpublished thesis.</mixed-citation></ref></ref-list></tp:taxon-treatment>
