# Supplementary material for: Nahuatlea: a new genus of compositae (Gochnatieae) from North America
Source: PhytoKeys. 2017 Dec 18;(91):105–24. doi: 10.3897/phytokeys.91.21340 (PMC5769713; doi:10.3897/phytokeys.91.21340)
Supplement: XML Treatment for Nahuatlea obtusata [file phytokeys.91.21340-treatment6.xml]

<!DOCTYPE tp:taxon-treatment
  PUBLIC "-//TaxonX//DTD Taxonomic Treatment Publishing DTD v0 20100105//EN" "tax-treatment-NSO.dtd">
<tp:taxon-treatment xmlns:tp="http://www.plazi.org/taxpub"><tp:treatment-meta><kwd-group><label>Taxon classification</label><kwd><named-content xmlns:xlink="http://www.w3.org/1999/xlink" content-type="kingdom">Plantae</named-content></kwd><kwd><named-content xmlns:xlink="http://www.w3.org/1999/xlink" content-type="order">Asterales</named-content></kwd><kwd><named-content xmlns:xlink="http://www.w3.org/1999/xlink" content-type="family">Compositae</named-content></kwd></kwd-group><mixed-citation publication-type="journal"><person-group><name><surname>Funk</surname><given-names>Vicki A.</given-names></name><name><surname>Sancho</surname><given-names>Gisela</given-names></name><name><surname>Roque</surname><given-names>Nádia</given-names></name></person-group><article-title>
          <italic><tp:taxon-name><tp:taxon-name-part taxon-name-part-type="genus" reg="Nahuatlea">Nahuatlea</tp:taxon-name-part></tp:taxon-name></italic>: a new genus of <tp:taxon-name><tp:taxon-name-part taxon-name-part-type="family">compositae</tp:taxon-name-part></tp:taxon-name> (<tp:taxon-name><tp:taxon-name-part taxon-name-part-type="tribe">Gochnatieae</tp:taxon-name-part></tp:taxon-name>) from North America</article-title><source>PhytoKeys</source><day>18</day><month>12</month><year>2017</year><volume>2017</volume><issue>91</issue><fpage>105</fpage><lpage>124</lpage><pub-id pub-id-type="doi">10.3897/phytokeys.91.21340</pub-id></mixed-citation></tp:treatment-meta><tp:nomenclature><label>5.</label><tp:taxon-name>
            <tp:taxon-name-part taxon-name-part-type="genus" reg="Nahuatlea">Nahuatlea</tp:taxon-name-part>
            <tp:taxon-name-part taxon-name-part-type="species" reg="obtusata">obtusata</tp:taxon-name-part>
            <object-id xmlns:xlink="http://www.w3.org/1999/xlink" content-type="ipni" xlink:type="simple">urn:lsid:ipni.org:names:77174066-1</object-id>
          </tp:taxon-name><tp:taxon-authority>(S.F. Blake) V.A.Funk</tp:taxon-authority><tp:taxon-status xmlns:xlink="http://www.w3.org/1999/xlink" xlink:type="simple">comb. nov.</tp:taxon-status><xref ref-type="fig" rid="F3">Figs 3D</xref><xref ref-type="fig" rid="F7">, 7</xref><!--PageBreak--><tp:nomenclature-citation-list><tp:nomenclature-citation><tp:taxon-name>
                <tp:taxon-name-part taxon-name-part-type="genus" reg="Gochnatia">Gochnatia</tp:taxon-name-part> <tp:taxon-name-part taxon-name-part-type="species" reg="obtusata">obtusata</tp:taxon-name-part></tp:taxon-name><comment>S.F. Blake, Contributions from the United States National Herbarium 22: 652. 1924.</comment></tp:nomenclature-citation></tp:nomenclature-citation-list></tp:nomenclature><tp:treatment-sec sec-type="material" id="SECID0EUMAG"><title>Type.</title><p>Mexico. Puebla: dry limestone hills at Tehuacan, 20 Dec 1895, <italic>C.G. Pringle 6253</italic> (Holotype: US 00119530 [254705]; Isotypes: A 00008380, BM 000947903, BR 0000005318124, CM 2403, E 00413002, JE 00000693, K 000502539, GH 00008381, MEXU 01220107, MO 1544305, NDG 63791, NY 00169557, P 00703351, P 00703352, PH 00025961, S 10-11705, TEX 00000454, US 01100608). [<xref ref-type="bibr" rid="B4">Cabrera (1971)</xref> mentions additional specimens at F, G, M, UC, and W but these were not found in JSTOR-GP.]</p></tp:treatment-sec><tp:treatment-sec sec-type="description" id="SECID0EANAG"><title>Description.</title><p>
            <italic>Shrub</italic> 1.0–1.5(–2.6) m tall; <italic>leaves</italic> coriaceous, (4.5)5–8(20) × 3–5 mm, broadly elliptic, apex rounded to obtuse, rounded at base, glabrous adaxially, cinereous-tomentose abaxially; heads short-pedunculate (ca. 2 mm long), in clusters of 10–20 heads, at apices of branches; <italic>involucre</italic> narrowly obconic, 6–8 mm tall × 2.8–3.2 mm wide, bracts in ca. 5 series, glabrous; <italic>flowers</italic> 5–6 per head; corollas white, 6.5–7.5 mm long; <italic>anther</italic> base caudate, tails ca. 2 mm long, fimbrillate; <italic>pappus</italic> 6.0–7.5 mm long, bristles biseriate, broadening slightly at the tips.</p><p>
            <xref ref-type="bibr" rid="B12">Jervis (1954)</xref> said that the leaf length is “rarely up to 2 cm” and the width is “less than 1 cm” and <xref ref-type="bibr" rid="B4">Cabrera (1971)</xref> lists the length as 4–20 × 3–13 mm. Both seem to be correct; we found only one specimen that had leaves 20 mm long and all but two were less than 1 cm.</p><fig id="F7" position="float" orientation="portrait"><label>Figure 7.</label><caption><p>Cabrera’s drawing of <italic><tp:taxon-name><tp:taxon-name-part taxon-name-part-type="genus" reg="Nahuatlea">Nahuatlea</tp:taxon-name-part> <tp:taxon-name-part taxon-name-part-type="species" reg="hypoleuca">hypoleuca</tp:taxon-name-part></tp:taxon-name></italic>. <bold>A</bold> Habit <bold>B</bold> Head <bold>C</bold> Floret <bold>D</bold> Style <bold>E</bold> Anther <bold>F</bold> Pubescence. [Modified from <xref ref-type="bibr" rid="B4">Cabrera 1971</xref>.]</p></caption><graphic xmlns:xlink="http://www.w3.org/1999/xlink" xlink:href="phytokeys-91-105-g007.jpg" position="float" orientation="portrait" xlink:type="simple" id="oo_174650.jpg"/></fig></tp:treatment-sec><tp:treatment-sec sec-type="distribution" id="SECID0EEPAG"><title>Distribution.</title><p>Mexico: Puebla and Oaxaca.</p></tp:treatment-sec><tp:treatment-sec sec-type="remarks" id="SECID0EJPAG"><title>Remarks.</title><p>
            <italic><tp:taxon-name><tp:taxon-name-part taxon-name-part-type="genus" reg="Gochnatia">Gochnatia</tp:taxon-name-part> <tp:taxon-name-part taxon-name-part-type="species" reg="obtusata">obtusata</tp:taxon-name-part></tp:taxon-name></italic> was described by S. F. <xref ref-type="bibr" rid="B1">Blake (1924)</xref> and accepted as a good species by <xref ref-type="bibr" rid="B12">Jervis (1954)</xref>. Cabrera placed it as a subspecies of <italic><tp:taxon-name><tp:taxon-name-part taxon-name-part-type="genus" reg="Gochnatia">G.</tp:taxon-name-part> <tp:taxon-name-part taxon-name-part-type="species" reg="hypoleuca">hypoleuca</tp:taxon-name-part></tp:taxon-name></italic> as did <xref ref-type="bibr" rid="B7">Freire et al. (2002)</xref>. The difference of opinion is based on the importance one gives to the characters that separate the two entities. Blake stated that <italic><tp:taxon-name><tp:taxon-name-part taxon-name-part-type="genus" reg="Gochnatia">G.</tp:taxon-name-part> <tp:taxon-name-part taxon-name-part-type="species" reg="hypoleuca">hypoleuca</tp:taxon-name-part></tp:taxon-name></italic> could be separated from <italic><tp:taxon-name><tp:taxon-name-part taxon-name-part-type="genus" reg="Gochnatia">G.</tp:taxon-name-part> <tp:taxon-name-part taxon-name-part-type="species" reg="obtusata">obtusata</tp:taxon-name-part></tp:taxon-name></italic> by the following characters: leaves chiefly elliptic, apex acute or acutish and mucronate, 20–50 mm × 8–15 mm; involucre 5–6 mm tall, phyllaries obtuse to acute or obtusely acuminate. We have added some additional characters: shrub or small tree 3–7 m; heads arranged in short clusters or panicles; involucre with <!--PageBreak-->bracts in 3–5 series; corolla 10–12 mm long; style branches 0.7–1 mm long; pappus up to 6.5 mm. In contrast, <italic><tp:taxon-name><tp:taxon-name-part taxon-name-part-type="genus" reg="Gochnatia">G.</tp:taxon-name-part> <tp:taxon-name-part taxon-name-part-type="species" reg="obtusata">obtusata</tp:taxon-name-part></tp:taxon-name></italic> has the following: leaves broadly elliptic, apex broadly rounded to obtuse, not mucronate, 4.5–20 mm × 3–13 mm; involucre 6.5–7.5 mm tall, involucral bracts acute to sharply acuminate; style branches 0.5–0.7 mm long. Additional characters for <italic><tp:taxon-name><tp:taxon-name-part taxon-name-part-type="genus" reg="Gochnatia">G.</tp:taxon-name-part> <tp:taxon-name-part taxon-name-part-type="species" reg="obtusata">obtusata</tp:taxon-name-part></tp:taxon-name></italic> include: shrub of 1.0–2.6 m; heads glomerate at tips of branches and in clusters of 1–several in the subterminal axils; involucre with bracts in 5-6 series; corollas 6.5–7.5 mm long; pappus up to 7.5 mm long. In the field <!--PageBreak-->the difference is striking with the larger more robust <italic><tp:taxon-name><tp:taxon-name-part taxon-name-part-type="genus" reg="Gochnatia">G.</tp:taxon-name-part> <tp:taxon-name-part taxon-name-part-type="species" reg="hypoleuca">hypoleuca</tp:taxon-name-part></tp:taxon-name></italic> contrasting with the smaller, more compact <italic><tp:taxon-name><tp:taxon-name-part taxon-name-part-type="genus" reg="Gochnatia">G.</tp:taxon-name-part> <tp:taxon-name-part taxon-name-part-type="species" reg="obtusata">obtusata</tp:taxon-name-part></tp:taxon-name></italic>. Therefore we have chosen to recognize <italic><tp:taxon-name><tp:taxon-name-part taxon-name-part-type="genus" reg="Gochnatia">G.</tp:taxon-name-part> <tp:taxon-name-part taxon-name-part-type="species" reg="obtusata">obtusata</tp:taxon-name-part></tp:taxon-name></italic> as a separate species.</p></tp:treatment-sec><tp:treatment-sec><!--Section generated to contain objects referenced in tp:taxon-treatment.--><fig id="F3" position="float" orientation="portrait"><label>Figure 3.</label><caption><p>Images of four type specimens: <bold>A</bold> <italic><tp:taxon-name><tp:taxon-name-part taxon-name-part-type="genus" reg="Nahuatlea">Nahuatlea</tp:taxon-name-part> <tp:taxon-name-part taxon-name-part-type="species" reg="arborescens">arborescens</tp:taxon-name-part></tp:taxon-name></italic> (UC holotype) <bold>B</bold> <italic><tp:taxon-name><tp:taxon-name-part taxon-name-part-type="genus" reg="Nahuatlea">N.</tp:taxon-name-part> <tp:taxon-name-part taxon-name-part-type="species" reg="smithii">smithii</tp:taxon-name-part></tp:taxon-name></italic> (K lectotype) <bold>C</bold> <italic><tp:taxon-name><tp:taxon-name-part taxon-name-part-type="genus" reg="Nahuatlea">N.</tp:taxon-name-part> <tp:taxon-name-part taxon-name-part-type="species" reg="obtusata">obtusata</tp:taxon-name-part></tp:taxon-name></italic> (US holotype) <bold>D</bold> <italic><tp:taxon-name><tp:taxon-name-part taxon-name-part-type="genus" reg="Nahuatlea">N.</tp:taxon-name-part> <tp:taxon-name-part taxon-name-part-type="species" reg="hypoleuca">hypoleuca</tp:taxon-name-part></tp:taxon-name></italic> (G holotype). [Furnished by the respective herbaria.]</p></caption><graphic xmlns:xlink="http://www.w3.org/1999/xlink" xlink:href="phytokeys-91-105-g003.jpg" position="float" orientation="portrait" xlink:type="simple" id="oo_174646.jpg"/></fig></tp:treatment-sec><ref-list><ref id="B4"><mixed-citation xmlns:xlink="http://www.w3.org/1999/xlink" xlink:type="simple">
          <person-group><name name-style="western"><surname>Cabrera</surname><given-names>A</given-names></name></person-group> (<year>1971</year>) <article-title>Revisión del Genero <italic><tp:taxon-name><tp:taxon-name-part taxon-name-part-type="genus">Gochnatia</tp:taxon-name-part></tp:taxon-name></italic>.</article-title> <source>Revista del Museo de la Plata, Sección Botánica</source> <volume>12</volume>(<issue>66</issue>): <fpage>1</fpage>–<lpage>160</lpage>.</mixed-citation></ref><ref id="B12"><mixed-citation xmlns:xlink="http://www.w3.org/1999/xlink" xlink:type="simple">
          <person-group><name name-style="western"><surname>Jervis</surname><given-names>RN</given-names></name></person-group> (<year>1954</year>) A summary of the genus <italic><tp:taxon-name><tp:taxon-name-part taxon-name-part-type="genus">Gochnatia</tp:taxon-name-part></tp:taxon-name></italic> including a revision of the West Indian species which comprise the Section <tp:taxon-name><tp:taxon-name-part taxon-name-part-type="section">Anastraphioides</tp:taxon-name-part></tp:taxon-name>. University of Michigan: unpublished thesis.</mixed-citation></ref><ref id="B1"><mixed-citation xmlns:xlink="http://www.w3.org/1999/xlink" xlink:type="simple">
          <person-group><name name-style="western"><surname>Blake</surname><given-names>SF</given-names></name></person-group> (<year>1924</year>) <article-title>New American <tp:taxon-name><tp:taxon-name-part taxon-name-part-type="family">Asteraceae</tp:taxon-name-part></tp:taxon-name>.</article-title> <source>Contributions from the United States National Herbarium</source> <volume>22</volume>(<issue>8</issue>): <fpage>587</fpage>–<lpage>661</lpage>. [Plates 54–63, Index 9–11] <ext-link xlink:type="simple" ext-link-type="uri" xlink:href="https://biodiversitylibrary.org/page/381906">https://biodiversitylibrary.org/page/381906</ext-link></mixed-citation></ref><ref id="B7"><mixed-citation xmlns:xlink="http://www.w3.org/1999/xlink" xlink:type="simple">
          <person-group><name name-style="western"><surname>Freire</surname><given-names>SE</given-names></name><name name-style="western"><surname>Katinas</surname><given-names>L</given-names></name><name name-style="western"><surname>Sancho</surname><given-names>G</given-names></name></person-group> (<year>2002</year>) <article-title><italic><tp:taxon-name><tp:taxon-name-part taxon-name-part-type="genus">Gochnatia</tp:taxon-name-part></tp:taxon-name></italic> (<tp:taxon-name><tp:taxon-name-part taxon-name-part-type="family">Asteraceae</tp:taxon-name-part></tp:taxon-name>: <tp:taxon-name><tp:taxon-name-part taxon-name-part-type="tribe">Mutisieae</tp:taxon-name-part></tp:taxon-name>) and the <italic><tp:taxon-name><tp:taxon-name-part taxon-name-part-type="genus">Gochnatia</tp:taxon-name-part></tp:taxon-name></italic> complex: taxonomic implications from morphology.</article-title> <source>Annals of the Missouri Botanical Garden</source> <volume>89</volume>(<issue>4</issue>): <fpage>525</fpage>–<lpage>550</lpage>. <ext-link xlink:type="simple" ext-link-type="doi" xlink:href="10.2307/3298594">https://doi.org/10.2307/3298594</ext-link></mixed-citation></ref></ref-list></tp:taxon-treatment>
