# Supplementary material for: Nahuatlea: a new genus of compositae (Gochnatieae) from North America
Source: PhytoKeys. 2017 Dec 18;(91):105–24. doi: 10.3897/phytokeys.91.21340 (PMC5769713; doi:10.3897/phytokeys.91.21340)
Supplement: XML Treatment for Nahuatlea hypoleuca [file phytokeys.91.21340-treatment7.xml]

<!DOCTYPE tp:taxon-treatment
  PUBLIC "-//TaxonX//DTD Taxonomic Treatment Publishing DTD v0 20100105//EN" "tax-treatment-NSO.dtd">
<tp:taxon-treatment xmlns:tp="http://www.plazi.org/taxpub"><tp:treatment-meta><kwd-group><label>Taxon classification</label><kwd><named-content xmlns:xlink="http://www.w3.org/1999/xlink" content-type="kingdom">Plantae</named-content></kwd><kwd><named-content xmlns:xlink="http://www.w3.org/1999/xlink" content-type="order">Asterales</named-content></kwd><kwd><named-content xmlns:xlink="http://www.w3.org/1999/xlink" content-type="family">Compositae</named-content></kwd></kwd-group><mixed-citation publication-type="journal"><person-group><name><surname>Funk</surname><given-names>Vicki A.</given-names></name><name><surname>Sancho</surname><given-names>Gisela</given-names></name><name><surname>Roque</surname><given-names>Nádia</given-names></name></person-group><article-title>
          <italic><tp:taxon-name><tp:taxon-name-part taxon-name-part-type="genus" reg="Nahuatlea">Nahuatlea</tp:taxon-name-part></tp:taxon-name></italic>: a new genus of <tp:taxon-name><tp:taxon-name-part taxon-name-part-type="family">compositae</tp:taxon-name-part></tp:taxon-name> (<tp:taxon-name><tp:taxon-name-part taxon-name-part-type="tribe">Gochnatieae</tp:taxon-name-part></tp:taxon-name>) from North America</article-title><source>PhytoKeys</source><day>18</day><month>12</month><year>2017</year><volume>2017</volume><issue>91</issue><fpage>105</fpage><lpage>124</lpage><pub-id pub-id-type="doi">10.3897/phytokeys.91.21340</pub-id></mixed-citation></tp:treatment-meta><tp:nomenclature><label>6.</label><tp:taxon-name>
            <tp:taxon-name-part taxon-name-part-type="genus" reg="Nahuatlea">Nahuatlea</tp:taxon-name-part>
            <tp:taxon-name-part taxon-name-part-type="species" reg="hypoleuca">hypoleuca</tp:taxon-name-part>
            <object-id xmlns:xlink="http://www.w3.org/1999/xlink" content-type="ipni" xlink:type="simple">urn:lsid:ipni.org:names:60475588-2</object-id>
          </tp:taxon-name><tp:taxon-authority>(DC.) V.A.Funk</tp:taxon-authority><tp:taxon-status xmlns:xlink="http://www.w3.org/1999/xlink" xlink:type="simple">comb. nov.</tp:taxon-status><xref ref-type="fig" rid="F3">Figs 3A</xref><xref ref-type="fig" rid="F8">, 8</xref><tp:nomenclature-citation-list><tp:nomenclature-citation><tp:taxon-name>
                <tp:taxon-name-part taxon-name-part-type="genus" reg="Moquinia">Moquinia</tp:taxon-name-part> <tp:taxon-name-part taxon-name-part-type="species" reg="hypoleuca">hypoleuca</tp:taxon-name-part></tp:taxon-name><comment>DC., Prodromus 7(1): 23. 1838.</comment></tp:nomenclature-citation><tp:nomenclature-citation><tp:taxon-name>
                <tp:taxon-name-part taxon-name-part-type="genus" reg="Gochnatia">Gochnatia</tp:taxon-name-part> <tp:taxon-name-part taxon-name-part-type="species" reg="hypoleuca">hypoleuca</tp:taxon-name-part></tp:taxon-name><comment>(DC.) A. Gray, Proceedings of the American Academy of Arts and Sciences 19: 57. 1883.</comment></tp:nomenclature-citation></tp:nomenclature-citation-list></tp:nomenclature><tp:treatment-sec sec-type="material" id="SECID0ENVAG"><title>Type.</title><p>Mexico. Neuvo León: Monterrey, January 1828, <italic>Berlandier 1391</italic> (Holotype: G 00223915; Isotypes: BM 000947902, GH 00010616, K 000502540, MO 100221306, NY 00230667, P 00703318, P 00703319, P 00703320, US 00119521). [There is a second specimen at NY that is a possible isotype NY 00230666; the specimen from HAL 0112991 may be an isotype but the dates don’t match and the number is listed at “1391 s.n.”]</p></tp:treatment-sec><tp:treatment-sec sec-type="description" id="SECID0EVVAG"><title>Description.</title><p>
            <italic>Shrub</italic> or small tree, 2–5(–7) m tall; <italic>leaves</italic> coriaceous, 2–5 × 0.9–1.5 cm, narrowly elliptic, apex obtuse, mucronate, attenuate at base, glabrous adaxially, cinereous-tomentose abaxially; heads sessile or very short pedunculate, in clusters of 5–15 heads at apices and axils of branches, many clusters per plant; <italic>involucre</italic> narrowly obconic, 4–7 mm tall × ca. 3 mm wide, bracts in ca. 3–5 series, ciliolate-tomentose on the margins but otherwise glabrous; <italic>flowers</italic> 5–7 per head; <italic>corollas</italic> white, 10–12 mm long; <italic>anther</italic> base caudate, tails ca. 1 mm long, fimbrillate; <italic>pappus</italic> ca. 6.5–7.5 mm long, bristles biseriate, of various lengths and broadening slightly at the tips.</p><fig id="F8" position="float" orientation="portrait"><label>Figure 8.</label><caption><p>Photos of <italic><tp:taxon-name><tp:taxon-name-part taxon-name-part-type="genus" reg="Nahuatlea">Nahuatlea</tp:taxon-name-part> <tp:taxon-name-part taxon-name-part-type="species" reg="hypoleuca">hypoleuca</tp:taxon-name-part></tp:taxon-name></italic> from southern Texas. Habit photo from La Puerta, Texas; Fruiting photo from Vaquillas Road, Texas; Flowers from Yturria Brush, Texas. [photos by T. F. Patterson.]</p></caption><graphic xmlns:xlink="http://www.w3.org/1999/xlink" xlink:href="phytokeys-91-105-g008.jpg" position="float" orientation="portrait" xlink:type="simple" id="oo_174651.jpg"/></fig><fig id="F9" position="float" orientation="portrait"><label>Figure 9.</label><caption><p>Photos of <italic><tp:taxon-name><tp:taxon-name-part taxon-name-part-type="genus" reg="Nahuatlea">Nahuatlea</tp:taxon-name-part> <tp:taxon-name-part taxon-name-part-type="species" reg="obtusata">obtusata</tp:taxon-name-part></tp:taxon-name></italic>, all from Oaxaca, Mexico, showing habit and flowering heads of different ages. [photos by V. A. Funk.]</p></caption><graphic xmlns:xlink="http://www.w3.org/1999/xlink" xlink:href="phytokeys-91-105-g009.jpg" position="float" orientation="portrait" xlink:type="simple" id="oo_174652.jpg"/></fig></tp:treatment-sec><tp:treatment-sec sec-type="distribution" id="SECID0EZXAG"><title>Distribution.</title><p>Mexico: Coahuila, Nuevo León, Tamaulipas, Durango, Zacatecas, San Luis Potosi, Queretaro, Hidalgo, and Michoacán. United States: Arizona, Texas.</p></tp:treatment-sec><tp:treatment-sec sec-type="remarks" id="SECID0E5XAG"><title>Remarks.</title><p>According to the Texas A&amp;M University website (<ext-link xmlns:xlink="http://www.w3.org/1999/xlink" xlink:type="simple" ext-link-type="uri" xlink:href="http://aggie-horticulture.tamu.edu/ornamentals/nativeshrubs/gochnatiahypole.htm">http://aggie-horticulture.tamu.edu/ornamentals/nativeshrubs/gochnatiahypole.htm</ext-link>) the common names for this shrub in Texas are Chomonque and Ocote. The website goes on to say that it is an “attractive, little-known shrub native to extreme South Texas, Chomonque flowers in the winter and has striking bi-colored leaves, very dark green on top and white and feltish underneath. The white flowers that appear from November to February are weakly fragrant and attract bees and many species of butterflies. It grows on gravel and caliche in South Texas shrub lands, and is extremely drought and heat tolerant. A specimen at the San Antonio Botanical Gardens has proved cold hardy and evergreen, but its cold-hardiness farther north is untested.” The website lists the USDA hardiness zone 9.</p><!--PageBreak--></tp:treatment-sec><tp:treatment-sec><!--Section generated to contain objects referenced in tp:taxon-treatment.--><fig id="F3" position="float" orientation="portrait"><label>Figure 3.</label><caption><p>Images of four type specimens: <bold>A</bold> <italic><tp:taxon-name><tp:taxon-name-part taxon-name-part-type="genus" reg="Nahuatlea">Nahuatlea</tp:taxon-name-part> <tp:taxon-name-part taxon-name-part-type="species" reg="arborescens">arborescens</tp:taxon-name-part></tp:taxon-name></italic> (UC holotype) <bold>B</bold> <italic><tp:taxon-name><tp:taxon-name-part taxon-name-part-type="genus" reg="Nahuatlea">N.</tp:taxon-name-part> <tp:taxon-name-part taxon-name-part-type="species" reg="smithii">smithii</tp:taxon-name-part></tp:taxon-name></italic> (K lectotype) <bold>C</bold> <italic><tp:taxon-name><tp:taxon-name-part taxon-name-part-type="genus" reg="Nahuatlea">N.</tp:taxon-name-part> <tp:taxon-name-part taxon-name-part-type="species" reg="obtusata">obtusata</tp:taxon-name-part></tp:taxon-name></italic> (US holotype) <bold>D</bold> <italic><tp:taxon-name><tp:taxon-name-part taxon-name-part-type="genus" reg="Nahuatlea">N.</tp:taxon-name-part> <tp:taxon-name-part taxon-name-part-type="species" reg="hypoleuca">hypoleuca</tp:taxon-name-part></tp:taxon-name></italic> (G holotype). [Furnished by the respective herbaria.]</p></caption><graphic xmlns:xlink="http://www.w3.org/1999/xlink" xlink:href="phytokeys-91-105-g003.jpg" position="float" orientation="portrait" xlink:type="simple" id="oo_174646.jpg"/></fig></tp:treatment-sec></tp:taxon-treatment>
