# Supplementary material for: Nahuatlea: a new genus of compositae (Gochnatieae) from North America
Source: PhytoKeys. 2017 Dec 18;(91):105–24. doi: 10.3897/phytokeys.91.21340 (PMC5769713; doi:10.3897/phytokeys.91.21340)
Supplement: XML Treatment for Nahuatlea smithii [file phytokeys.91.21340-treatment8.xml]

<!DOCTYPE tp:taxon-treatment
  PUBLIC "-//TaxonX//DTD Taxonomic Treatment Publishing DTD v0 20100105//EN" "tax-treatment-NSO.dtd">
<tp:taxon-treatment xmlns:tp="http://www.plazi.org/taxpub"><tp:treatment-meta><kwd-group><label>Taxon classification</label><kwd><named-content xmlns:xlink="http://www.w3.org/1999/xlink" content-type="kingdom">Plantae</named-content></kwd><kwd><named-content xmlns:xlink="http://www.w3.org/1999/xlink" content-type="order">Asterales</named-content></kwd><kwd><named-content xmlns:xlink="http://www.w3.org/1999/xlink" content-type="family">Compositae</named-content></kwd></kwd-group><mixed-citation publication-type="journal"><person-group><name><surname>Funk</surname><given-names>Vicki A.</given-names></name><name><surname>Sancho</surname><given-names>Gisela</given-names></name><name><surname>Roque</surname><given-names>Nádia</given-names></name></person-group><article-title>
          <italic><tp:taxon-name><tp:taxon-name-part taxon-name-part-type="genus" reg="Nahuatlea">Nahuatlea</tp:taxon-name-part></tp:taxon-name></italic>: a new genus of <tp:taxon-name><tp:taxon-name-part taxon-name-part-type="family">compositae</tp:taxon-name-part></tp:taxon-name> (<tp:taxon-name><tp:taxon-name-part taxon-name-part-type="tribe">Gochnatieae</tp:taxon-name-part></tp:taxon-name>) from North America</article-title><source>PhytoKeys</source><day>18</day><month>12</month><year>2017</year><volume>2017</volume><issue>91</issue><fpage>105</fpage><lpage>124</lpage><pub-id pub-id-type="doi">10.3897/phytokeys.91.21340</pub-id></mixed-citation></tp:treatment-meta><tp:nomenclature><label>7.</label><tp:taxon-name>
            <tp:taxon-name-part taxon-name-part-type="genus" reg="Nahuatlea">Nahuatlea</tp:taxon-name-part>
            <tp:taxon-name-part taxon-name-part-type="species" reg="smithii">smithii</tp:taxon-name-part>
            <object-id xmlns:xlink="http://www.w3.org/1999/xlink" content-type="ipni" xlink:type="simple">urn:lsid:ipni.org:names:77174067-1</object-id>
          </tp:taxon-name><tp:taxon-authority>(B.L. Robinson &amp; Greenm.) V.A.Funk</tp:taxon-authority><tp:taxon-status xmlns:xlink="http://www.w3.org/1999/xlink" xlink:type="simple">comb. nov.</tp:taxon-status><xref ref-type="fig" rid="F3">Fig. 3C</xref><!--PageBreak--><!--PageBreak--><tp:nomenclature-citation-list><tp:nomenclature-citation><tp:taxon-name>
                <tp:taxon-name-part taxon-name-part-type="genus" reg="Gochnatia">Gochnatia</tp:taxon-name-part> <tp:taxon-name-part taxon-name-part-type="species" reg="smithii">smithii</tp:taxon-name-part></tp:taxon-name><comment>B.L. Robinson &amp; Greenm., Proc. Amer. Acad. Arts 32: 50. 1896.</comment></tp:nomenclature-citation></tp:nomenclature-citation-list></tp:nomenclature><tp:treatment-sec sec-type="material" id="SECID0EH1AG"><title>Type.</title><p>Mexico. Oaxaca: On the hills of Cuicatlan, April 1895, <italic>L.C. Smith 363</italic> (Lectotype: K designated by Cabrera, 1971: 140; Isolectotypes: GH 00008383, MEXU 00525748).</p></tp:treatment-sec><tp:treatment-sec sec-type="description" id="SECID0EP1AG"><title>Description.</title><p>
            <italic>Shrub</italic> of undetermined size; <italic>leaves</italic> clustered near the ends of the branches, sub-coriaceous, 3–5 × 0.8–1.8 cm, ovate, obtuse, cuneate at base, glabrescent adaxially, cinereous-tomentose abaxially; heads slender, short-pedunculate, in dense clusters at the ends of branches, sometimes several clusters in a dense panicle, many clusters per plant; <italic>involucre</italic> narrowly obconic, 6–8 mm tall × ca. 3 mm wide, bracts in 5–7 series, ciliolate on the margins otherwise glabrous; <italic>flowers</italic> (3–)5–7 per head; <italic>corollas</italic> white, 8.5–9.0 mm long; <italic>anther</italic> base caudate, tails ca. 1.5 mm long, entire; <italic>pappus</italic> ca. 6.5–7.5 mm long, bristles biseriate, not obviously broadened at tips.</p></tp:treatment-sec><tp:treatment-sec sec-type="remarks" id="SECID0ED2AG"><title>Remarks.</title><p>According to <xref ref-type="bibr" rid="B12">Jervis (1954)</xref> the “…small branches are less wooly than most other species.”</p></tp:treatment-sec><tp:treatment-sec sec-type="distribution" id="SECID0EN2AG"><title>Distribution.</title><p>Mexico: known only from Oaxaca.</p></tp:treatment-sec><tp:treatment-sec><!--Section generated to contain objects referenced in tp:taxon-treatment.--><fig id="F3" position="float" orientation="portrait"><label>Figure 3.</label><caption><p>Images of four type specimens: <bold>A</bold> <italic><tp:taxon-name><tp:taxon-name-part taxon-name-part-type="genus" reg="Nahuatlea">Nahuatlea</tp:taxon-name-part> <tp:taxon-name-part taxon-name-part-type="species" reg="arborescens">arborescens</tp:taxon-name-part></tp:taxon-name></italic> (UC holotype) <bold>B</bold> <italic><tp:taxon-name><tp:taxon-name-part taxon-name-part-type="genus" reg="Nahuatlea">N.</tp:taxon-name-part> <tp:taxon-name-part taxon-name-part-type="species" reg="smithii">smithii</tp:taxon-name-part></tp:taxon-name></italic> (K lectotype) <bold>C</bold> <italic><tp:taxon-name><tp:taxon-name-part taxon-name-part-type="genus" reg="Nahuatlea">N.</tp:taxon-name-part> <tp:taxon-name-part taxon-name-part-type="species" reg="obtusata">obtusata</tp:taxon-name-part></tp:taxon-name></italic> (US holotype) <bold>D</bold> <italic><tp:taxon-name><tp:taxon-name-part taxon-name-part-type="genus" reg="Nahuatlea">N.</tp:taxon-name-part> <tp:taxon-name-part taxon-name-part-type="species" reg="hypoleuca">hypoleuca</tp:taxon-name-part></tp:taxon-name></italic> (G holotype). [Furnished by the respective herbaria.]</p></caption><graphic xmlns:xlink="http://www.w3.org/1999/xlink" xlink:href="phytokeys-91-105-g003.jpg" position="float" orientation="portrait" xlink:type="simple" id="oo_174646.jpg"/></fig></tp:treatment-sec><ref-list><ref id="B12"><mixed-citation xmlns:xlink="http://www.w3.org/1999/xlink" xlink:type="simple">
          <person-group><name name-style="western"><surname>Jervis</surname><given-names>RN</given-names></name></person-group> (<year>1954</year>) A summary of the genus <italic><tp:taxon-name><tp:taxon-name-part taxon-name-part-type="genus">Gochnatia</tp:taxon-name-part></tp:taxon-name></italic> including a revision of the West Indian species which comprise the Section <tp:taxon-name><tp:taxon-name-part taxon-name-part-type="section">Anastraphioides</tp:taxon-name-part></tp:taxon-name>. University of Michigan: unpublished thesis.</mixed-citation></ref></ref-list></tp:taxon-treatment>
